# Supplementary material for: Inverse Association between High-Density Lipoprotein Cholesterol and Adverse Outcomes among Acute Ischemic Stroke Patients with Diabetes Mellitus
Source: Biomedicines. 2021 Dec 20;9(12):1947. doi: 10.3390/biomedicines9121947 (PMC8698640; doi:10.3390/biomedicines9121947)
Supplement: Supplementary file 1 [file biomedicines-09-01947-s001.zip]

Archive with 1 entries (1 files):
- biomedicines-1508904-supplementary.pdf
